# Supplementary material for: Effects of Starch Level and a Mixture of Sunflower and Fish Oils on Nutrient Intake and Digestibility, Rumen Fermentation, and Ruminal Methane Emissions in Dairy Cows
Source: Animals (Basel). 2021 May 2;11(5):1310. doi: 10.3390/ani11051310 (PMC8147431; doi:10.3390/ani11051310)
Supplement: Supplementary file 1 [file animals-11-01310-s001.zip]

Archive with 1 entries (1 files):
- animals-1147891-supplementary.xlsx
