# Supplementary material for: Effects of Starch Level and a Mixture of Sunflower and Fish Oils on Nutrient Intake and Digestibility, Rumen Fermentation, and Ruminal Methane Emissions in Dairy Cows
Source: Animals (Basel). 2021 May 2;11(5):1310. doi: 10.3390/ani11051310 (PMC8147431; doi:10.3390/ani11051310)
Supplement: Supplementary file 1 [file animals-11-01310-s001.zip › animals-1147891-supplementary.xlsx]

## Sheet: Table S1
Table S1. Mean abundance of microbial taxa.
		Oil level					Starch level					Pairwise dietary comparisons
		Mean					Mean					Mean						Tukey comparisons
Microbe	Taxa	0% oil	3% oil	p value	FDR		Low starch	High starch	p value	FDR		LS	LSO	HS	HSO	p value	FDR	HSO-HS	LS-HS	LSO-HS	LS-HSO	LSO-HSO	LSO-LS
Bacteria	Anaeroplasma_sp	8.53	5.75	0.018	0.31							8.73	7.56	8.33	3.94	0.0066	0.06	0.015	0.99	0.92	0.0081	0.045	0.76
	Anaerovibrio_sp	5.33	6.69	0.00041	0.035							5.47	6.52	5.18	6.86	0.0058	0.06	0.01	0.91	0.041	0.034	0.86	0.13
	Clostridium_sp						6.58	5.01	0.0067	0.063
	Desulfovibrio_sp						4.75	1.64	0.013	0.1		4.42	5.08	0	3.27	0.013	0.092	0.13	0.031	0.013	0.83	0.56	0.96
	Lachnospira_sp						4.05	0.44	0.0054	0.057		4.64	3.47	0.88	0	0.047	0.24	0.95	0.15	0.42	0.061	0.2	0.89
	Lactobacillus_sp						5.75	3.99	0.048	0.21
	Moryella_sp						6.56	7.4	0.029	0.16		6.59	6.54	6.77	8.03	0.0058	0.06	0.026	0.96	0.93	0.012	0.0092	1
	Ruminobacter_sp						1.11	6.36	0.0029	0.057		0	2.22	5.8	6.92	0.023	0.13	0.95	0.073	0.37	0.029	0.17	0.72
	Ruminococcus_flavefaciens						6.11	6.88	0.03	0.16
	Selenomonas_sp						3.83	6.3	0.0051	0.057		3.81	3.84	5.66	6.95	0.035	0.19	0.64	0.36	0.38	0.055	0.059	1
	Treponema						11	9.16	0.0043	0.057		11.25	10.75	9.77	8.55	0.015	0.098	0.39	0.24	0.56	0.015	0.048	0.91
	Acholeplasmatales						4.08	1.15	0.0088	0.075
	Bacteroidales	11.67	11.12	0.045	0.48
	Bacteroidetes_BS11											8.54	8.59	9.05	2.64	0.02	0.12	0.031	0.99	1	0.048	0.046	1
	TM7_F16	7.35	4.12	0.04	0.48		7.83	3.65	0.0046	0.057		8.21	7.44	6.5	0.81	1.2e-05	0.001	0.00022	0.29	0.73	1.7e-05	5e-05	0.83
	Proteobacteria_GMD14H09	6.09	3	0.0061	0.17							6.05	5.19	6.12	0.81	2.5e-05	0.0011	5.4e-05	1	0.59	6.1e-05	0.00034	0.65
	Lachnospiraceae						10.99	10.49	0.027	0.16
	Tenericutes_ML615J28						4.76	2.08	0.033	0.16
	Actinobacteria_OPB41						2.18	0	0.021	0.14
	Spirochaetes_PL11B10	1.54	4.63	0.011	0.23							3.08	3.8	0	5.45	0.0071	0.06	0.0047	0.12	0.046	0.28	0.57	0.94
	Prevotellaceae	3.55	1.05	0.038	0.48
	Bacteroidetes_RF16	8.46	7.47	0.0013	0.055							8.7	7.82	8.21	7.12	0.001	0.026	0.012	0.37	0.54	0.00068	0.12	0.042
	Tenericutes_RF39						7.28	4.8	0.018	0.13		7.53	7.02	6.27	3.33	0.011	0.085	0.086	0.68	0.9	0.012	0.027	0.97
	Bacteroidetes_S247						7.13	8.5	0.00012	0.01		6.91	7.35	8.32	8.67	0.0012	0.026	0.77	0.0095	0.082	0.0018	0.016	0.61
	SR1						7.91	3.82	0.005	0.057		8.22	7.6	5.94	1.7	0.0025	0.042	0.048	0.41	0.65	0.0029	0.0062	0.97
	Succinivibrionaceae						3.24	9.97	0.00039	0.017		4.28	2.2	10.43	9.52	0.0054	0.06	0.97	0.057	0.01	0.12	0.022	0.76
	Cyanobacteria_YS2						4.36	1.6	0.032	0.16
Archaea	Group8_sp_WGK1	4.8	0.86	0.0079	0.095							3.43	0.84	6.17	0.89	0.033	0.4	0.049	0.44	0.047	0.51	1	0.49
Ciliates	Charonina_ventriculi_KJ870172						13.57	11.11	0.011	0.13
	Dasytricha_AM158463						10.86	8.29	0.018	0.13
	Entodinium_AM158449						8.2	11.57	0.02	0.13
	EudiplodiniumEremoplastron_AB536716	9.62	13.04	0.03	0.87
	EudiplodiniumEremoplastron_OTU12						12.37	6.67	0.00073	0.015		13.55	11.18	8.53	4.8	0.00079	0.016	0.14	0.034	0.37	0.00061	0.0075	0.46
	Isotricha_AM158455						2.54	10.48	1.4e-05	0.00056		2.57	2.52	9.87	11.09	0.0005	0.016	0.91	0.0085	0.0081	0.0027	0.0026	1
	Ostracodinium_EF632074						3.29	0.39	0.016	0.13
